# Supplementary material for: An Expert Panel Review of Endoscopic Vein Harvesting Devices: Benefits, Limitations, and Clinical Insights
Source: Interdiscip Cardiovasc Thorac Surg. 2025 Sep 2;40(9):ivaf204. doi: 10.1093/icvts/ivaf204 (PMC12548038; doi:10.1093/icvts/ivaf204)
Supplement: ivaf204_Supplementary_Data [file ivaf204_Supplementary_Data.zip]

Archive with 4 entries (4 files):
- Suppl Fig 1 EVH Heparin Bolus algorithm.tif
- Suppl Table 1 Illustrates different endoscopic systems.docx
- Suppl Table 2- illustrates advantages, disadvantages .docx
- Suppl table 3 Vein scoring system .docx
